# Supplementary material for: Mobile Sleep Lab: Comparison of polysomnographic parameters with a conventional sleep laboratory
Source: PLoS One. 2025 Jan 7;20(1):e0316579. doi: 10.1371/journal.pone.0316579 (PMC11706495; doi:10.1371/journal.pone.0316579)
Supplement: S1 File — (XLSX) [file pone.0316579.s014.xlsx]

## Sheet: S1_File
ID	age	sex	location	timepoint	night	OSA1	OSA2	OSA3	OSA4	OSA5	Fitbit_pre_1_sleeptime	Fitbit_pre_2_sleeptime	Fitbit_pre_3_sleeptime	Fitbit_pre_mean_sleeptime	sound	vibration	temperature	humidity	sound_CV	temperature_CV	humidity_CV	PSG_TIB	PSG_TST	PSG_SE	PSG_SL	PSG_WASO	PSG_N1	PSG_perN1	PSG_N1latency	PSG_N2	PSG_perN2	PSG_N2latency	PSG_N3	PSG_perN3	PSG_N3latency	PSG_R	PSG_perR	PSG_stageRlatency	PSG_arousal	PSG_ArI	SWA_F3_N2N3	SWA_F4_N2N3	SWA_C3_N2N3	SWA_C4_N2N3	SWA_O1_N2N3	SWA_O2_N2N3	SWE_F3_N2N3	SWE_F4_N2N3	SWE_C3_N2N3
s00109	24	M	HSL	1	1	42.333	52.5	44.865	42.368	50.139	427	369	429	408.333	41.743	0	21.324	59.085	2.39005	0.577715	2.87923	480	470	97.9	1.5	8.5	10	2.1	1.5	134.5	28.6	3.5	205	43.6	8	120.5	25.6	136.5	74	9.4	10.4173	10.4381	9.73922	9.91751	9.14378	9.20443	6823.32	6836.95	6379.19
s00109	24	M	HSL	2	2	49.333	36.029	44.865	38.421	42.5	467	492	377	445.333	41.884	0	21.028	60.785	3.49958	0.606633	3.26305	480	445.5	92.8	4.5	30	25	5.6	4.5	186	41.8	36	139.5	31.3	44.5	95	21.3	138.5	146	19.7	10.2944	10.2044	9.78986	9.80111	9.14691	9.28014	6516.39	6459.38	6196.98
s00109	24	M	MSL	1	3	42.333	33.971	40.811	38.421	50.139	449	433	351	411	45.435	0	22.511	44.749	0.777445	1.38743	6.31367	480	434	90.4	18	28	28	6.5	18	153	35.3	31.5	162	37.3	37	91	21	73.5	132	18.2	10.509	10.512	9.89782	10.0478	8.90204	9.43648	6336.94	6338.74	5968.39
s00109	24	M	MSL	2	4	45.667	43.088	35.405	43.246	50.139	375	370	425	390	44.761	0	22.801	44.372	1.61071	1.52727	8.22668	480	447.5	93.2	5	27.5	28.5	6.4	5	146	32.6	13	177.5	39.7	20	95.5	21.3	70	137	18.4	10.4999	10.4678	9.92274	9.91328	9.11885	9.155	6488.96	6469.09	6132.26
s00110	20	F	MSL	1	1	45.667	43.088	50.27	51.14	50.139	398	355	385	379.333	45.467	0	22.322	43.456	1.1703	1.07975	4.94838	480	464	96.7	10	6	28.5	6.1	10	230.5	49.7	12.5	118.5	25.5	21	86.5	18.6	83.5	90	11.6	10.1794	9.72793	10.048	9.08603	9.12639	10.1535	6138.2	5865.94	6058.94
s00110	20	F	MSL	2	2	42.667	31.324	30.676	42.368	50.139	206	377	425	336	45.268	0	22.487	43.865	1.26455	1.26415	4.15395	480	454.5	94.7	6	19.5	23	5.1	6	216.5	47.6	8	132	29	12.5	83	18.3	73.5	89	11.7	9.96412	9.84454	10.0035	9.80845	9.21947	9.37876	3158.63	3120.72	3171.11
s00110	20	F	HSL	1	3	53.667	52.794	58.378	51.14	59.167	344	539	394	379.333	45.467	0	21.529	56.372	0.859844	1.68119	3.28024	480	468	97.5	4.5	7.5	16	3.4	4.5	205.5	43.9	6	154.5	33	9.5	92	19.7	130	70	9	9.94134	10.0317	9.87053	9.94574	9.43528	9.60022	3618.65	3651.55	3592.87
s00110	20	F	HSL	2	4	65	41.029	58.378	51.14	50.139	353	353	388	336	45.268	0	21.534	53.92	1.90303	1.12989	2.65587	480	446.5	93	2	31.5	41.5	9.3	2	165	37	4	138.5	31	11	101.5	22.7	64	107	14.4	10.0199	10.0768	10.013	10.0247	9.55356	9.68298	3156.26	3174.18	3154.09
s00113	21	M	MSL	1	1	46.667	33.971	44.865	47.193	42.5	436	441	386	421	29.889	0	22.359	52.539	5.70952	2.47488	8.68842	480	433	90.2	16	31	40	9.2	16	220.5	50.9	20	99	22.9	37.5	73.5	17	140.5	143	19.8	9.73067	9.83451	9.6365	9.58851	9.34766	9.25149	5663.25	5723.68	5608.44
s00113	21	M	MSL	2	2	53	42.794	44.865	51.14	42.5	392	499	427	439.333	36.423	0	21.653	63.904	1.39923	0.368881	6.23383	480	441.5	92	14.5	24	25.5	5.8	14.5	183.5	41.6	17	142	32.2	22	90.5	20.5	76	127	17.3	10.0262	10.2051	9.86868	9.78066	8.68027	8.57377	5564.53	5663.85	5477.12
s00113	21	M	HSL	1	3	46	43.971	38.108	47.193	26.528	403	349	476	409.333	39.276	0	22.58	74.072	3.69404	0.302984	3.91166	480	449	93.5	10	21	22.5	5	10	179.5	40	12.5	151.5	33.7	24.5	95.5	21.3	72	169	22.6	10.0437	10.0909	9.98377	9.94843	9.55941	9.50597	4479.5	4500.52	4452.76
s00113	21	M	HSL	2	4	49	42.794	35.405	55.526	42.5		313	309	311	39.264	0	22.453	87.427	1.93478	0.460248	3.2179	480	454	94.6	7.5	18.5	24.5	5.4	7.5	204.5	45	10	139	30.6	23	86	18.9	83.5	120	15.9	9.5916	9.75733	9.62795	9.46552	8.69067	8.75243	3999.7	4068.81	4014.86
s00114	22	M	HSL	1	1	42.333	35.735	58.378	42.368	42.5	408	473	531	470.667	35.557	0	22.359	83.998	7.46902	0.345453	4.87593	480	466.5	97.2	7.5	6	15.5	3.3	7.5	183.5	39.3	9	121	25.9	18.5	146.5	31.4	55	134	17.2	9.93694	10.063	9.85613	10.0625	9.27366	9.40801	5892.6	5967.35	5844.68
s00114	22	M	HSL	2	2	45.667	24.559	58.378	42.368	34.167	249	301	248	266	34.059	0	22.737	85.072	7.66116	0.91345	4.52953	480	456.5	95.1	9.5	14	33.5	7.3	9.5	197.5	43.3	11	120.5	26.4	23.5	105	23	117	113	14.9	10.0122	10.0927	9.79925	9.95833	9.14609	9.39188	6077.43	6126.29	5948.15
s00114	22	M	MSL	1	3	45.667	43.382	50.27	50.702	50.139	195	269	190	218	36.968	0	20.434	58.984	4.62948	1.0766	3.91316	480	469.4	97.8	4.1	6.5	9	1.9	4.1	172.5	36.7	5.1	157	33.4	7.6	130.9	27.9	69.5	80	10.2	10.1706	10.1972	9.9932	10.142	9.5034	9.63355	6682.09	6699.57	6565.53
s00114	22	M	MSL	2	4	45.667	42.794	58.378	42.368	50.139	193	423	238	284.667	37.267	0	22.236	58.07	6.80714	0.762335	5.50355	480	472.5	98.4	5	2.5	14	3	5	245	51.9	5.5	92	19.5	14	121.5	25.7	84.5	87	11	10.0641	9.70384	9.88869	9.13937	9.31825	9.65046	6612.12	6375.42	6496.87
s00115	21	M	MSL	1	1	46	43.676	58.378	43.246	42.5	305	426		365.5	44.873	0	22.815	44.954	1.52955	0.960703	6.28428	480	466.5	97.2	2.5	11	20	4.3	2.5	192.5	41.3	3.5	170	36.4	12.5	84	18	147.5	118	15.2	10.4874	10.5409	10.4849	10.2473	9.61595	9.6028	7183.84	7220.51	7182.17
s00115	21	M	MSL	2	2	53.333	41.324	58.378	27.456	50.139	363	287	321	323.667	44.643	0	21.993	45.06	1.96094	2.0831	6.34635	480	452	94.2	2	26	18.5	4.1	2	215	47.6	2.5	151	33.4	10.5	67.5	14.9	195.5	142	18.8	10.3232	10.4067	10.2976	10.2514	9.6421	9.87123	7030.11	7086.97	7012.67
s00115	21	M	HSL	1	3	49.333	40.662	30.676	38.421	50.139	339	394	413	382	42.709	0.00218056	22.347	55.036	3.33805	1.01029	2.32714	480	455.5	94.9	1.5	23	29.5	6.5	1.5	214	47	2.5	141.5	31.1	10.5	70.5	15.5	78.5	173	22.8	10.3395	10.3631	10.3451	10.2557	9.56347	9.65592	6617.31	6632.41	6620.87
s00115	21	M	HSL	2	4	49.333	48.971	58.378	43.246	50.139	331	356		343.5	42.67	0	22.691	51.054	2.56893	0.926577	8.03191	480	472	98.3	1	7	8.5	1.8	1	183	38.8	2	175	37.1	9.5	105.5	22.4	64.5	69	8.8	10.3648	10.4021	10.2567	10.2725	9.74718	9.93399	7130.99	7156.67	7056.59
s00116	21	M	HSL	1	1	49	45.441	38.108	65.614	51.528	395	447	412	418	43.762	0	21.988	58.826	2.044	0.908777	1.7976	480	461.5	96.1	8	10.5	14	3	8	146	31.6	10.5	202	43.8	14.5	99.5	21.6	94	108	14	10.5423	10.493	10.3629	10.1204	9.79148	9.58545	6588.93	6558.09	6476.79
s00116	21	M	HSL	2	2	56.667	43.971	23.919	61.228	51.528	412	417	348	392.333	43.476	0	22.764	58	2.28947	0.801447	1.2211	480	462.5	96.4	3.5	14	18.5	4	3.5	147.5	31.9	8	184.5	39.9	11.5	112	24.2	77	106	13.8	10.707	10.7813	10.3537	10.1972	9.61546	9.59683	7013.09	7061.74	6781.69
s00116	21	M	MSL	1	3	39.667	35.735	23.919	47.193	51.528	452	437	367	418.667	44.53	0	22.567	45.743	2.84969	1.31551	5.30458	480	465	96.9	1.5	13.5	12.5	2.7	1.5	157	33.8	2.5	177.5	38.2	5.5	118	25.4	85.5	89	11.5	10.5402	10.572	10.2283	10.0673	9.50252	9.30852	6851.1	6871.79	6648.39
s00116	21	M	MSL	2	4	56.667	35.147	58.378	60.789	51.528	341	322	454		44.345	0	22.126	45.062	1.65167	1.07708	5.80933	480	451	94	18	11	18	4	18	154	34.1	21	166.5	36.9	28.5	112.5	24.9	69	103	13.7	10.5387	10.487	10.0841	9.99226	9.43053	9.50232	6723.68	6690.7	6433.68
s00117	22	M	HSL	1	1	65	52.794	58.378	61.228	59.167	339	417	385	380.333	45.05	0	23.355	67.484	1.46862	0.90941	3.49334	480	442.5	92.2	2.5	35	21	4.7	2.5	170	38.4	5	176	39.8	8.5	75.5	17.1	98	91	12.3	10.3093	10.346	10.0385	10.0649	9.6306	9.57561	7072.18	7097.33	6886.41
s00117	22	M	HSL	2	2	49	46.912	58.378	51.14	59.167	424	317	387	376	36.65	0	21.872	81.495	2.17413	0.733279	7.06484	480	448.5	93.4	4.5	27	35	7.8	5.5	156.5	34.9	4.5	145.5	32.4	17	111.5	24.9	67.5	106	14.2	10.4259	10.5127	9.95919	10.2084	9.29145	9.31639	6088.71	6139.39	5816.16
s00117	22	M	MSL	1	3	52.667	46.324	50.27	51.14	59.167	333	425	430	396	36.415	0	18.135	55.368	1.48374	0.378339	3.4781	480	453.5	94.5	4	22.5	18.5	4.1	4	188	41.5	7.5	160	35.3	8.5	87	19.2	100	111	14.7	10.2856	10.378	9.84949	10.0863	9.33961	9.42827	7158.76	7223.09	6855.24
s00117	22	M	MSL	2	4	39	36.324	38.108	38.421	50.139	443	321	426	396.667	36.627	0	22.091	62.872	1.55522	1.01115	7.53421	480	429	89.4	7	44	22.5	5.2	7	177	41.3	10.5	134.5	31.4	16.5	95	22.1	70	93	13	10.2703	10.3138	9.81609	9.87968	9.25069	9.5045	6316.25	6342.97	6036.9
s00119	22	M	MSL	1	1	61	48.382	58.378	51.14	59.167	361		323	342	38.097	0	21.583	66.263	3.06003	2.25129	9.17338	480	461.5	96.1	1.5	17	30.5	6.6	1.5	183.5	39.8	7	123.5	26.8	12.5	124	26.9	12	143	18.6	10.1349	10.3135	10.1112	10.029	8.84526	9.23677	5787.01	5889	5773.47
s00119	22	M	MSL	2	2	42.333	38.971	36.081	47.193	50.139	299	303	300	300.667	36.898	0.000107639	22.096	66.9	3.33777	1.60138	7.11097	480	462	96.3	1.5	16.5	29	6.3	1.5	159	34.4	3	148.5	32.1	21.5	125.5	27.2	4	129	16.8	10.1305	10.2644	9.93437	10.1123	9.31988	9.67067	5804.76	5881.49	5692.39
s00119	22	M	HSL	1	3	42.333	55.735	58.378	38.421	59.167	330	389	216	311.667	43.168	0	22.799	73.95	2.83187	0.384956	3.63816	480	464	96.7	4.5	11.5	29.5	6.4	4.5	199	42.9	7	127.5	27.5	16	108	23.3	43.5	172	22.2	10.2245	10.1004	9.78431	9.93252	9.25959	9.47317	6676.61	6595.55	6389.15
s00119	22	M	HSL	2	4	42.333	53.088	58.378	47.193	50.139	335	263	316	304.667	42.826	0	22.762	82.612	2.62156	0.404209	3.73874	480	465.5	97	4	10.5	26	5.6	4	172.5	37.1	24	158	33.9	32	109	23.4	4	145	18.7	10.1499	10.3458	9.89747	10.0292	9.38738	9.6345	6455.31	6579.92	6294.79
s00120	21	F	MSL	1	1	57	41.324	44.865	60.789	57.778	390	439	450	426.333	45.675	0	21.1	45.375	0.382601	1.56527	5.18041	480	459.5	95.7	3.5	17	33	7.2	3.5	229.5	49.9	10.5	111.5	24.3	23	85.5	18.6	209.5	96	12.5	10.2539	10.0774	9.76513	9.95174	9.44682	9.65329	6941.86	6822.38	6610.99
s00120	21	F	MSL	2	2	56.667	48.971	44.865	60.789	50.139	417	270	392	359.667	44.455	0	22.481	44.121	0.602894	0.817633	4.46	480	449	93.5	3.5	27.5	25	5.6	3.5	193	43	4	119	26.5	17	112	24.9	88	125	16.7	10.4608	10.3927	10.1859	10.1655	9.82079	10.1024	6454.3	6412.29	6284.71
s00120	21	F	HSL	1	3	60.667	46.912	44.865	61.228	42.5	326	330	332	329.333	40.725	0	21.395	52.037	2.26998	0.809763	1.52735	480	477.5	99.5	1	1.5	13.5	2.8	1.5	181.5	38	1	192	40.2	13	90.5	19	142.5	70	8.8	10.6273	10.44	10.2821	10.1347	9.56318	9.79776	7874.81	7736.03	7619.04
s00120	21	F	HSL	2	4	52.667	50.441	58.378	51.579	59.167	366	491	403	420	42.128	0	22.293	53.079	1.84855	0.885789	2.39809	480	468	97.5	5	7	21	4.5	5	160.5	34.3	8	181	38.7	16.5	105.5	22.5	90	84	10.8	10.5051	10.4641	10.1853	10.2787	9.93819	10.0902	7174.96	7146.95	6956.56
s00121	20	M	HSL	1	1	65	44.853	58.378	65.614	66.806					40.871	0	20.724	59.713	3.09408	1.08178	4.24	480	446	92.9	13	21	39.5	8.9	13	183.5	41.1	14	174	39	30	49	11	115	169	22.7	10.2751	10.1778	10.0195	9.97935	9.30237	8.97834	1263.83	1251.87	1232.4
s00121	20	M	HSL	2	2	65	41.324	58.378	65.614	66.806		514		514	41.553	0	20.924	61.158	3.0465	0.778948	3.38	480	454	94.6	3.5	22.5	24.5	5.4	3.5	158	34.8	12	179.5	39.5	21.5	92	20.3	61	166	21.9	10.5163	10.5305	10.0989	10.1771	9.61742	9.30274	4900.59	4907.21	4706.1
s00121	20	M	MSL	1	3	56.667	18.971	23.919	51.14	43.194		502		502	44.349	0	22.813	43.966	2.04481	1.13535	5.26	480	411	85.6	4	65	93	22.6	4	142	34.5	10	118.5	28.8	18.5	57.5	14	164.5	224	32.7	10.2008	10.3458	9.80534	9.91679	9.6456	9.66599	5253.42	5328.08	5049.75
s00121	20	M	MSL	2	4	65	45.147	44.865	65.614	66.806	201			201	45.071	0	22.519	46.173	1.83283	1.40767	8.14	480	433.5	90.3	3.5	43	24	5.5	3.5	205	47.3	5	116	26.8	14.5	88.5	20.4	66.5	124	17.2	10.368	10.085	9.98263	9.69484	9.23697	9.2234	6345.24	6172.03	6109.37
s00123	23	M	MSL	1	1	45.333	38.676	44.865	55.526	42.5	431	393	429	417.667	44.473	0	23.036	44.086	0.955497	1.26896	5.19	480	464	96.7	7.5	8.5	26.5	5.7	7.5	162.5	35	9	190.5	41.1	17.5	84.5	18.2	71.5	86	11.1	10.5629	10.5393	9.99298	9.89971	9.57053	9.33258	7151.11	7135.1	6765.25
s00123	23	M	MSL	2	2	49	52.5	50.27	51.14	42.5	390	353	380	374.333	43.594	0	23.168	43.454	1.61088	0.832847	4.58	480	471.5	98.2	3	5.5	15.5	3.3	3	135.5	28.7	9.5	209	44.3	14	111.5	23.6	79	92	11.7	10.5105	10.6952	9.93224	9.95362	9.57279	9.28681	7199.7	7326.2	6803.58
s00123	23	M	HSL	1	3	49	52.5	50.27	55.526	50.139	433	412	394	413	45.485	0	21.573	52.708	0.931052	1.51812	2.16	480	470	97.9	2	8	25	5.3	3.5	126.5	26.9	2	203	43.2	10	115.5	24.6	67.5	96	12.3	10.7974	10.8156	10.3287	10.1606	9.84445	9.64029	6834.74	6846.27	6538.07
s00123	23	M	HSL	2	4	61	52.5	44.865	65.614	42.5	424	365	385	391.333	45.414	0	21.589	54.005	1.17888	1.57928	3.64	480	468.5	97.6	1	10.5	29.5	6.3	1	136	29	4	199	42.5	10.5	104	22.2	64.5	95	12.2	10.4565	10.4995	10.0088	10.0694	9.5526	9.56425	6807.17	6835.14	6515.72
s00124	22	F	HSL	1	1	45.667	33.971	58.378	43.246	42.5	475	365	400	413.333	43.368	0	21.984	57.682	1.12292	0.432308	2.99	480	438.5	91.4	19	22.5	59	13.5	19	208.5	47.5	22	91.5	20.9	33	79.5	18.1	84	196	26.8	9.59651	9.50423	9.57267	9.38402	8.97397	8.73744	4299.24	4257.9	4288.56
s00124	22	F	HSL	2	2	42.333	40.735	58.378	51.14	50.139	515	365	412	430.667	41.976	0	20.961	62.269	1.82574	0.930554	2.92	480	434.5	90.5	8.5	37	30	6.9	8.5	247.5	57	15.5	83.5	19.2	26.5	73.5	16.9	69.5	141	19.5	9.69841	9.69766	9.45531	9.61925	8.10072	8.4401	5363.22	5362.81	5228.79
s00124	22	F	MSL	1	3	42.333	27.206	58.378	43.246	42.5	507	461	447	471.667	44.671	0	23.191	44.263	0.328946	0.881732	4.6	480	429.5	89.5	30.5	20	38	8.8	30.5	205.5	47.8	31	97.5	22.7	44	88.5	20.6	56	141	19.7	9.86218	10.02	9.72995	9.89388	9.32446	9.48715	5059.3	5140.26	4991.46
s00124	22	F	MSL	2	4	49	33.971	58.378	47.193	42.5	384	349	339	357.333	44.715	0	23.388	43.661	1.62633	1.25347	4.2	480	442	92.1	12	26	24	5.4	12	239	54.1	22	92.5	20.9	32.5	86.5	19.6	62.5	130	17.6	9.66144	9.65001	9.51344	9.51883	9.18847	9.1557	5294.47	5288.2	5213.37
s00126	21	F	HSL	1	1	61	31.324	44.865	43.246	42.5	445	407	460	437.333	45.544	0	20.476	60.605	1.98	1.2214	3.29	480	455	94.8	6	19	11	2.4	6	114.5	25.2	7.5	248	54.5	16.5	81.5	17.9	124.5	105	13.8	10.4776	10.4646	10.0688	10.1752	9.6937	9.65545	7386.73	7377.51	7098.53
s00126	21	F	HSL	2	2	61	40.735	23.919	51.14	42.5	455	434	463	450.667	45.433	0	21.069	66.506	1.77534	1.10127	4.06	480	462	96.3	2.5	15.5	14	3	2.5	155.5	33.7	5	211	45.7	14.5	81.5	17.6	153.5	100	13	10.5739	10.3133	10.0559	10.1214	9.557	9.6839	7708.39	7518.43	7330.76
s00126	21	F	MSL	1	3	57	30.735	50.27	51.14	42.5	438	433	399	423.333	44.624	0	22.555	44.429	0.357025	1.27979	4.63	480	437	91	10	33	15	3.4	10	134	30.7	11	194.5	44.5	19.5	93.5	21.4	85	75	10.3	10.3972	10.4492	10.0314	10.1773	9.52925	9.66624	6820.58	6854.7	6580.59
s00126	21	F	MSL	2	4	49.333	48.971	30.676	51.14	34.861	406	437	412	418.333	44.62	0	21.069	43.916	0.638951	1.21109	5.51	480	470	97.9	5.5	4.5	18	3.8	5.5	143.5	30.5	8	197	41.9	15	111.5	23.7	157	96	12.3	10.3928	10.6462	10.0817	10.3362	9.84785	9.98465	7077.53	7250.08	6865.67
s00127	20	F	MSL	1	1	42.333	44.265	58.378	47.193	59.167	523	267	416	402	44.583	0.000118056	22.296	45.263	2.52118	1.29353	6.73	480	453.5	94.5	1.5	25	8.5	1.9	1.5	245	54	2.5	134	29.5	9.5	66	14.6	160	98	13	10.2115	10.0671	10.0896	9.97266	9.82203	9.76046	7648.44	7540.23	7557.13
s00127	20	F	MSL	2	2	45.667	38.088	58.378	43.246	34.861	347	436	318	367	44.577	0	22.303	44.922	1.66017	1.21593	5.91	480	465	96.9	3.5	11.5	9.5	2	3.5	189	40.6	5	159.5	34.3	15	107	23	67	119	15.4	10.3645	10.3664	10.2402	10.2399	9.70957	9.78128	6850.91	6852.2	6768.77
s00127	20	F	HSL	1	3	43	40.441	23.919	43.246	42.5	379	412	358	383	43.866	0	22.604	65.816	1.54361	0.839088	2.75	480	462	96.3	5	13	9.5	2.1	5	212	45.9	7	159.5	34.5	13.5	81	17.5	81.5	99	12.9	10.1095	10.2393	9.95128	10.0213	9.69786	9.69201	7177.74	7269.91	7065.41
s00127	20	F	HSL	2	4	49	49.265	58.378	47.193	50.139	427	344	392	387.667	41.754	0	21.743	53.574	5.40042	0.569945	2.3	480	454	94.6	2	24	6.5	1.4	2	189.5	41.7	3.5	177	39	10.5	81	17.8	69	99	13.1	10.403	10.4377	10.1763	10.1798	9.88434	9.96717	7583.77	7609.11	7418.51
s00128	26	M	MSL	1	1	49	28.088	35.405	47.193	42.5	352	309	464	375	44.112	0	23.353	43.603	1.35382	1.4238	7.83	480	421.5	87.8	14	44.5	32.5	7.7	14	179.5	42.6	43	131	31.1	48.5	78.5	18.6	131	93	13.2	9.85431	10.0478	9.57927	9.80606	8.71647	9.20353	4395.02	4481.33	4272.36
s00128	26	M	MSL	2	2	42.333	36.618	30.676	47.193	42.5	279	422	377	359.333	44.463	0	22.626	45.013	1.30229	1.31358	5.67	480	456.5	95.1	8.5	15	18.5	4.1	8.5	244.5	53.6	17	107.5	23.5	40.5	86	18.8	178.5	102	13.4	9.86968	9.94819	9.53079	9.6494	9.06365	9.30756	6247.51	6297.21	6032.99
s00128	26	M	HSL	1	3	45.667	30.735	40.811	43.246	42.5	311	368	403	360.667	42.329	0	21.785	54.026	2.31484	0.372364	1.65	480	452	94.2	18	10	39	8.6	18	229	50.7	23.5	103	22.8	48.5	81	17.9	71	101	13.4	9.86301	9.98313	9.61996	9.70681	9.25126	9.45778	5641.64	5710.35	5502.62
s00128	26	M	HSL	2	4	49	40.735	40.811	47.193	42.5	383	429	321	377.667	44.008	0	22.959	55.088	2.40033	0.215978	2.24	480	379.5	79.1	72.5	28	21	5.5	72.5	196	51.6	95	99	26.1	104	63.5	16.7	84.5	83	13.1	9.83154	9.88831	9.509	9.66145	9.27343	9.28975	5082.91	5112.26	4916.15
[truncated: 45 more columns]
