# Supplementary material for: Mobile Sleep Lab: Comparison of polysomnographic parameters with a conventional sleep laboratory
Source: PLoS One. 2025 Jan 7;20(1):e0316579. doi: 10.1371/journal.pone.0316579 (PMC11706495; doi:10.1371/journal.pone.0316579)
Supplement: S3 File — (XLSX) [file pone.0316579.s016.xlsx]

## Sheet: Sheet1
ID	Experiment	Light out	Light on
s00114	HSL1	00:30:00	08:30:00
	HSL2	00:30:00	08:30:00
	MSL1	00:30:00	08:30:00
	MSL2	00:30:00	08:30:00
s00117	HSL1	00:00:00	08:00:00
	HSL2	00:00:00	08:00:00
	MSL1	00:00:00	08:00:00
	MSL2	00:00:00	08:00:00
s00119	HSL1	01:00:00	09:00:00
	HSL2	01:00:00	09:00:00
	MSL1	01:00:00	09:00:00
	MSL2	01:00:00	09:00:00
s00113	HSL1	00:00:00	08:00:00
	HSL2	00:00:00	08:00:00
	MSL1	00:00:00	08:00:00
	MSL2	00:00:00	08:00:00
s00109	HSL1	23:30:00	07:30:00
	HSL2	23:30:00	07:30:00
	MSL1	23:30:00	07:30:00
	MSL2	23:30:00	07:30:00
s00121	HSL1	00:30:00	08:30:00
	HSL2	00:30:00	08:30:00
	MSL1	00:30:00	08:30:00
	MSL2	00:30:00	08:30:00
s00120	HSL1	23:30:00	07:30:00
	HSL2	23:30:00	07:30:00
	MSL1	23:30:00	07:30:00
	MSL2	23:30:00	07:30:00
s00115	HSL1	23:30:00	07:30:00
	HSL2	23:30:00	07:30:00
	MSL1	23:30:00	07:30:00
	MSL2	23:30:00	07:30:00
s00110	HSL1	00:00:00	08:00:00
	HSL2	00:00:00	08:00:00
	MSL1	00:00:00	08:00:00
	MSL2	00:00:00	08:00:00
s00124	HSL1	23:00:00	07:00:00
	HSL2	23:00:00	07:00:00
	MSL1	23:00:00	07:00:00
	MSL2	23:00:00	07:00:00
s00126	HSL1	00:00:00	08:00:00
	HSL2	00:00:00	08:00:00
	MSL1	00:00:00	08:00:00
	MSL2	00:00:00	08:00:00
s00123	HSL1	00:30:00	08:30:00
	HSL2	00:30:00	08:30:00
	MSL1	00:30:00	08:30:00
	MSL2	00:30:00	08:30:00
s00128	HSL1	00:00:00	08:00:00
	HSL2	00:00:00	08:00:00
	MSL1	00:00:00	08:00:00
	MSL2	00:00:00	08:00:00
s00127	HSL1	00:00:00	08:00:00
	HSL2	00:00:00	08:00:00
	MSL1	00:00:00	08:00:00
	MSL2	00:00:00	08:00:00
s00116	HSL1	00:30:00	08:30:00
	HSL2	00:30:00	08:30:00
	MSL1	00:30:00	08:30:00
	MSL2	00:30:00	08:30:00
